# Supplementary material for: Performance of ChatGPT-4o in Providing Information on Pediatric Inborn Errors of Immunity: A Cross-Sectional Evaluation
Source: J Clin Med. 2026 May 22;15(11):4025. doi: 10.3390/jcm15114025 (PMC13257705; doi:10.3390/jcm15114025)
Supplement: Supplementary file 1 [file jcm-15-04025-s001.zip]

Archive with 1 entries (1 files):
- jcm-4307556-supplementary.pdf
